# Supplementary material for: MPP+-Induced Changes in Cellular Impedance as a Measure for Organic Cation Transporter (SLC22A1-3) Activity and Inhibition
Source: Int J Mol Sci. 2022 Jan 21;23(3):1203. doi: 10.3390/ijms23031203 (PMC8835585; doi:10.3390/ijms23031203)
Supplement: Supplementary file 1 [file ijms-23-01203-s001.zip]

Archive with 1 entries (1 files):
- ijms-1540985-supplementary.pdf
